# Supplementary material for: Ab-initio dynamic study of mechanisms for dust-mediated molecular hydrogen formation in space
Source: Commun Chem. 2025 Apr 1;8:97. doi: 10.1038/s42004-025-01489-z (PMC11961578; doi:10.1038/s42004-025-01489-z)
Supplement: Supplementary file 4 — Supplementary Data 1 [file 42004_2025_1489_MOESM4_ESM.txt]

C      5.274768703396      9.985638175294      6.818866027575
C      4.822586522989      8.920689243308      5.937301931136
C      4.185337375152      7.792511490113      6.471041813339
C      3.976099625367      7.686478070297      7.906586377670
C      4.411741631486      8.712508694207      8.755873548529
C      5.073204344520      9.883511550204      8.201844879676
C      6.127037668334     10.281915129026      9.121895021014
C      7.343936805318     10.767958454357      8.625193744601
C      7.553189147164     10.874003744099      7.189645953816
C      8.935724891645     10.518970898587      6.909528453863
C      9.252256223921      9.793189078022      5.753323309788
C      8.198365426270      9.394861918896      4.833334517132
C      6.866456569080      9.736846837218      5.103137025209
C      6.537909563586     10.490041897797      6.303326661197
C      5.806331737202      8.766877322407      4.876913498208
C      6.116889919882      7.490472640084      4.388940403214
C      5.455576261859      6.319366488032      4.943113575921
C      4.507844231286      6.467563826209      5.964726233442
C      4.497805617881      5.542642821326      7.087339768056
C      4.169137229829      6.295938674778      8.287465968221
C      4.790867272741      5.982509432556      9.503596029689
C      5.242859903458      7.047474052823     10.385252080378
C      5.056938474181      8.387065123379     10.018270159677
C      6.117028418663      9.357019179758     10.244549082295
C      7.324302832967      8.951915791228     10.829526444569
C      8.587481768863      9.456309471227     10.313865394868
C      8.597108325391     10.347319127227      9.232261701904
C      9.580921746789     10.193591679645      8.171918219028
C     10.519067673078      9.154278728996      8.231904543686
C     10.847734767246      8.400977107985      7.031771479602
C     10.226000476929      8.714400508944      5.815638549242
C      9.773986048365      7.649436614617      4.933973322176
C      8.520828482554      8.069983309158      4.326811156037
C      7.499488336075      7.135520415332      4.108833875219
C      7.692531855287      5.744991418888      4.489690549126
C      6.429359654839      5.240599145615      5.005366369629
C      6.419717492350      4.349598846744      6.086976641943
C      5.435942892960      4.503340365791      7.147343589971
C      6.081156198729      4.177968773172      8.409725468927
C      5.764614880512      4.903733120207      9.565928162301
C      6.818503909181      5.302058466791     10.485908616273
C      8.150395325149      4.960049941773     10.216097301601
C      9.210512748451      5.930024831486     10.442326162768
C      8.899948899069      7.206427543019     10.930291121668
C      7.517361294349      7.561404130574     11.210393073545
C      6.496017829026      6.626931931120     10.992425456785
C      9.561278184549      8.377542375829     10.376120172466
C     10.509028122080      8.229352712042      9.354517481214
C     10.831527420376      6.904400068262      8.848194793276
C     10.194263357815      5.776220478901      9.381935808594
C      9.742092280420      4.711287799276      8.500372705633
C      8.478955996031      4.206874517741      9.015899836132
C      7.463683766755      3.822926039474      8.129580486257
C      7.672890961639      3.928959519395      6.694028290189
C      8.889795697578      4.414995658328      6.197338642584
C      9.943622328157      4.813414743436      7.117388941989
C     10.605081002925      5.984403728150      6.563359391878
C     11.040749672723      7.010430951923      7.412650269990
C      9.959887536928      6.309844886527      5.300966742673
C      8.899804563616      5.339887726023      5.074680650253
