# Supplementary material for: Ab-initio dynamic study of mechanisms for dust-mediated molecular hydrogen formation in space
Source: Commun Chem. 2025 Apr 1;8:97. doi: 10.1038/s42004-025-01489-z (PMC11961578; doi:10.1038/s42004-025-01489-z)
Supplement: Supplementary file 5 — Supplementary Data 2 [file 42004_2025_1489_MOESM5_ESM.txt]

C     10.512764592580      8.303635426034      7.175540269140
C      8.619934599543     12.765984445441      8.872300223515
C     12.000724883185      8.339571527022      7.132321982963
C      7.207314425562     12.300259270094      8.991463626872
C     12.551665031312      9.790262096506      7.112635244496
C      7.124171507344     10.971189398167      8.278834433600
C     11.655730945085     10.973638625476      6.513416019149
C      6.622604065318      9.971920735762      9.115992158954
C     10.170042216662     10.654620303736      6.105047371200
C      6.308306604570     10.508732539708     10.491752434667
C      9.664755691897      9.179261263437      6.314748282758
C      7.065416892180      9.669270875761     11.465560343129
C      8.323962056053      9.297831507214      6.999007515928
C      7.398507380334      8.382543206621     11.254429820950
C      7.976977462592     10.632995795241      7.218207239953
C      8.048095546014      7.744706379948     12.433123627725
C      9.042423628048     11.572666396449      6.706517117475
C      9.218117368265      6.811423102281     12.023438897228
C      9.437824388443     12.441530678893      7.853755863783
C     10.536808309029      7.500849718784     12.089329100004
C     10.756470930497     13.130218848093      7.917831710683
C     10.932083683843      8.371009069250     13.235399461378
C     11.926465354301     12.197878639313      7.508122798901
C     11.997711725872      9.311826364513     12.723729081769
C     12.576896990441     11.559236564723      8.685626081453
C     11.651665884136     10.647167853290     12.943647074449
C     12.911227226546     10.272751051957      8.474215634806
C     12.155751913754     11.649706725400     12.102317947491
C     13.667489959537      9.433157419615      9.449588839299
C     11.396872283283     12.923885677713     11.818032253462
C     13.296274298426      7.904605380161      9.492500240742
C      9.946587526399     12.603358794373     11.962556156766
C     12.439296436597      7.336937684464      8.301002775032
C      8.880273957950     13.405452731128     11.301050182285
C     11.094879807851      6.537787593579      8.642078692662
C      7.536278569460     12.604889437302     11.642020455096
C     10.028366855713      7.340264463422      7.981070083309
C      6.679091006425     12.037164126548     10.450247958070
C      8.577703758174      7.019194572672      8.122330398323
C      7.974777190819     11.602734804704     12.810390997481
C      7.819212343269      8.294591641136      7.838828800960
C      7.424042450021     10.152249688696     12.827561840818
C      6.970567011990      8.631371019372      8.895643341688
C      8.319231824954      8.969686577829     13.428001375579
C      7.056085789041      7.622687320580     10.016679666843
C      9.804587084155      9.289234398332     13.837499448438
C      8.103457919265      6.546190548817      9.546356195010
C     10.311267688025     10.765188852940     13.629769126306
C      9.217955256611      6.126017982590     10.576335290109
C      9.462789887553     11.641075656448     12.769679812742
C     10.749912313750      6.205788916439     10.117862021378
C      9.225245876225     13.737689324670      9.824598057199
C     11.354810615541      7.177520583142     11.070787690977
C     10.756857212969     13.816459102307      9.364146324300
C     12.767489926082      7.644124575478     10.951646718332
C     11.870579968284     13.395909830878     10.393256975063
C     12.849964604784      8.974120122135     11.662600093749
C     12.917956047845     12.320342264659      9.922742953505
C     13.351745118641      9.972511144093     10.824448992149
C     13.004013858494     11.313030890034     11.044674537419
H      5.716262164624     12.574533537341     10.515440625778
H     10.395071486335     11.249039751369     14.632079896271
H      9.837895285544      9.118229933107     14.928198327195
H      7.830870427118      8.687093557581     14.377272972274
H      6.487115938435     10.176631324039     13.433363062971
H      7.651059079727     12.075072484616     13.768226698504
H      6.872158431317     13.342794758145     12.125450130310
H      8.809936677557     14.381474309349     11.837346380931
H     11.642232786537     13.729146049406     12.550949197196
H     11.314478745526      7.709667204691     14.049211287568
H      9.234718056883      5.978627116169     12.766090796720
H      7.286052790928      7.098411372554     12.930033571004
H      5.223171945426     10.419557771984     10.737617535720
H      6.553016023627     13.070143026781      8.517220128062
H      8.780532548226     14.739081948996      9.612998502256
H     10.949949054923     14.887655695219      9.178087859070
H     12.453972443308     14.317352491303     10.568144819654
H     13.892587518781     12.835477914799      9.747630435199
H     13.421506276688      6.874796022994     11.427266337643
H     11.194093724405      5.204122926815     10.329770708449
H      9.024810717730      5.054666563069     10.761896921020
H      7.520373887077      5.624432289855      9.371739010902
H      6.081285700762      7.107605857038     10.191349315753
H      8.332940887433      6.214895139047      7.388138854843
H     11.164046373529      5.561503792053      8.105777082891
H     13.102503491692      6.598192455605      7.817480530964
H     14.258616065621      7.366284920247      9.428062177622
H     14.752841397376      9.521383719064      9.204886699158
H     12.688205359190     12.844402134351      7.011233975168
H     10.738766755450     13.962192340503      7.174339985734
H      8.660533943047     12.234534701362      5.892980779735
H      9.581349059101      8.693535678903      5.313150208607
H     10.135758397734     10.823977702233      5.014125441345
H     12.143271685410     11.255813178965      5.563646800056
H     13.487323830149      9.765072809051      6.505078463205
H     12.321631514555      7.865456023860      6.174399997271
