# Supplementary material for: Ab-initio dynamic study of mechanisms for dust-mediated molecular hydrogen formation in space
Source: Commun Chem. 2025 Apr 1;8:97. doi: 10.1038/s42004-025-01489-z (PMC11961578; doi:10.1038/s42004-025-01489-z)
Supplement: Supplementary file 8 — Supplementary Data 5 [file 42004_2025_1489_MOESM8_ESM.xlsx]

## Sheet: Sheet1
Initial cooridnates of C60H36 /C60D36 at 10K	Final cooridnates of C60H36 at 3000K	Final cooridnates of C60H36 at 4000K		Final cooridnates of C60D36 at 3000K	Final cooridnates of C60D36 at 4000K
C 10.512764592580 8.303635426034 7.175540269140	C 17.886905103040 6.096687900297 13.644312013351	C 7.870404557623 8.931764169074 21.011908929103		C 11.087612139998 6.894377903500 1.281267954907	C 7.518167795106 7.661520599866 8.593677984985
C 8.619934599543 12.765984445441 8.872300223515	C 17.169443696198 10.053994302178 10.929809850197	C 7.811407045790 22.041726091044 8.378999419618		C 8.281919550157 9.600926101069 3.986683419835	C 16.179839871275 2.703036308988 5.251008913802
C 12.000724883185 8.339571527022 7.132321982963	C 16.427877773811 6.181592314119 13.810262617339	C 2.621041425488 -4.581773391132 32.370429714018		C 15.819461409566 4.157382524248 3.498789227985	C 5.196545911063 7.357934109419 7.276831927560
C 7.207314425562 12.300259270094 8.991463626872	C 15.884107005621 10.289087934214 11.539082217399	C 10.108394610822 23.908786964694 8.546999931131		C 8.122780081896 8.188134321465 3.738812892015	C 17.327652249858 2.323015138496 5.019242024063
C 12.551665031312 9.790262096506 7.112635244496	C 13.269944341217 12.824048887112 1.399559592950	C 6.596475564061 2.608950714987 -23.850260510326		C 15.780324124753 5.237389338790 4.655865196653	C 5.849363418931 7.555651084625 8.440345751650
C 7.124171507344 10.971189398167 8.278834433600	C 16.058004745949 9.639370652746 12.791607715728	C 16.637954398595 12.694452007677 12.264297640472		C 8.390688343593 7.631666793437 2.389430806573	C 18.363241252305 1.551632774182 4.598788715261
C 11.655730945085 10.973638625476 6.513416019149	C 14.466384889867 13.220045008141 1.307700864616	C 5.916645683821 3.526009287408 -23.948483972597		C 8.512832094045 12.057035703431 0.561360431818	C 6.069157246986 6.689113664120 5.893115832999
C 6.622604065318 9.971920735762 9.115992158954	C 11.518255862036 9.843819038332 9.982668031737	C 16.214832309706 -6.652143182345 11.100304905117		C 8.328766987159 6.239650149874 2.786666891102	C 5.305238789938 13.553952655669 28.829575487695
C 10.170042216662 10.654620303736 6.105047371200	C 18.554871593965 6.955221240768 12.661588197060	C 6.994567797659 7.799917936972 18.781553872746		C 8.489674287071 10.795272174219 0.380522777997	C 7.592342497857 6.469709719660 6.188849845006
C 6.308306604570 10.508732539708 10.491752434667	C 13.237135305134 8.611222777291 8.923247491483	C 18.151213839301 -5.542284551023 34.275722005326		C 7.420307271268 5.856257377040 3.843394055140	C 5.501051737215 13.115410218687 26.206614752287
C 9.664755691897 9.179261263437 6.314748282758	C 14.536631585452 7.522426467555 13.811482963666	C 7.494556071534 10.622698343714 23.343752187602		C 10.250776664935 6.646752294429 0.120874496162	C 7.987300312617 6.850396274887 7.562900189494
C 7.065416892180 9.669270875761 11.465560343129	C 10.329628624483 10.452263843770 9.668740181562	C 17.792162171505 -5.903174220181 35.404785887555		C 8.010436106583 4.804887014543 4.748111194164	C 5.980955883560 11.904660528018 25.466136328437
C 8.323962056053 9.297831507214 6.999007515928	C 15.781332779298 7.461613406156 13.231570206455	C 7.551524833662 8.051085907854 19.966752379050		C 9.896108500461 7.715377209512 0.754258774649	C 9.309929728708 6.897490451963 7.579494954991
C 7.398507380334 8.382543206621 11.254429820950	C 8.930079198873 10.702660774446 10.389248340564	C 21.427194901048 14.866351799883 20.601070679881		C 8.528506541952 3.763261289662 4.126636585287	C 4.254458269540 5.043691884556 2.357031903327
C 7.976977462592 10.632995795241 7.218207239953	C 16.775322735325 8.451229683898 12.665559582521	C 17.506554089278 11.796670757056 12.711161278829		C 8.950762919660 8.470853692173 1.276236140139	C 19.497473818711 1.806920588343 4.169360093502
C 8.048095546014 7.744706379948 12.433123627725	C 7.921041836564 11.652095935716 9.936919479577	C -17.108803986755 25.299698424789 14.925024781237		C 8.345282930972 2.441878671021 4.884780334093	C 4.205421937036 5.061756580111 1.113054276751
C 9.042423628048 11.572666396449 6.706517117475	C 18.027495976884 7.997654028371 11.928607288893	C 5.838729121302 7.324901436892 18.472878766195		C 8.783451362382 10.048131727961 1.538560242659	C 23.456801083378 19.306060011039 -3.032066102209
C 9.218117368265 6.811423102281 12.023438897228	C 4.785620859163 9.952828477353 11.628654927371	C -16.592152136635 26.705414132969 14.857637784531		C 9.432513520199 1.482028754832 4.449080221598	C 4.724001616126 5.733328828759 0.184713269574
C 9.437824388443 12.441530678893 7.853755863783	C 18.048518390172 9.097394148568 10.939502832942	C 8.509509867495 23.076043807750 8.181141780609		C 8.630582915445 10.425682157549 2.841883135166	C -2.153492112882 18.295109644063 12.129263064666
C 10.536808309029 7.500849718784 12.089329100004	C 5.737249134257 9.457855012884 12.573482823887	C 14.175546034550 -0.818278884848 12.656380599138		C 11.047485187255 1.966835734838 5.701963512475	C 10.334960839734 16.240324792675 15.955555613092
C 10.756470930497 13.130218848093 7.917831710683	C 18.478476654334 8.658810907993 9.677141797623	C -9.329950186581 4.970244535289 4.747294641779		C 8.700427395605 11.797548522581 2.932897236639	C 24.468816107290 18.552923892215 -3.195117759678
C 10.932083683843 8.371009069250 13.235399461378	C 10.301206839811 10.669805752887 8.272135138725	C 10.685208435267 24.712430558275 -7.267468783976		C 10.458369603690 2.329091033007 7.052975191280	C 10.831668468512 16.681821110595 16.907073055017
C 11.926465354301 12.197878639313 7.508122798901	C 15.236645788924 13.189498172078 2.518849143092	C -8.881725958309 4.745435349579 3.685998743112		C 8.908343357664 12.642268060339 1.719137601120	C -2.862920808986 18.916052292757 12.967901897035
C 11.997711725872 9.311826364513 12.723729081769	C 11.131655340423 10.505192799076 6.888327519335	C 27.447652945984 30.032256953599 22.051817412212		C 11.234214755289 3.796823034709 7.213004450335	C 9.218161470033 14.693683793754 14.126844895680
C 12.576896990441 11.559236564723 8.685626081453	C 14.288620310689 12.893022138145 3.463587928479	C -1.731499091606 9.404277628359 -5.888262011155		C 14.223910871990 7.085137036730 6.654368452529	C 15.080049873766 11.065630669560 17.902647694033
C 11.651665884136 10.647167853290 12.943647074449	C 12.626895196406 11.135966394474 7.921855811012	C 10.862104167592 25.328152096611 -8.550376622062		C 10.300082201507 4.904916237599 7.723869609173	C 8.508197910305 7.535242301091 21.813060043423
C 12.911227226546 10.272751051957 8.474215634806	C 13.047406608420 12.131693064166 2.712820890912	C -1.136577382846 8.951436639982 -4.627627991803		C 14.851970176064 4.928056185776 5.676592958699	C 14.422026547774 9.845735449866 17.621148257625
C 12.155751913754 11.649706725400 12.102317947491	C 13.396309046795 11.870406940930 6.960545827790	C 9.803553139815 25.936791172307 -9.235731989521		C 10.746319378285 6.331167402740 7.818593714949	C 9.750831341838 7.240507179612 21.649406346368
C 13.667489959537 9.433157419615 9.449588839299	C 11.976829870976 11.418640750102 3.387548614850	C -0.500444773879 8.111015779840 -3.819799264972		C 14.438688312433 5.643891591294 6.797109344045	C 8.833232946071 12.650688650512 12.592636525554
C 11.396872283283 12.923885677713 11.818032253462	C 14.814282019520 12.250206172076 7.308226329505	C 11.002521150294 22.854718593659 14.493382022507		C 10.203458016672 7.705889231461 7.365853191448	C 11.124377076136 7.286095740525 21.542297678581
C 13.296274298426 7.904605380161 9.492500240742	C 10.907142446328 10.736231969732 3.311464429931	C 7.222036381614 -0.764978162794 13.329638658373		C 14.804117730982 3.261303365433 5.807074498200	C 7.414318497582 11.924976139059 12.542095771175
C 9.946587526399 12.603358794373 11.962556156766	C 15.505060150375 11.809479196439 8.517136150289	C 13.784554783191 21.067765644957 -5.068468328127		C 8.309038842589 9.506772027055 7.699690343504	C 12.181992999237 8.507795862432 17.796184786335
C 12.439296436597 7.336937684464 8.301002775032	C 8.180839300791 7.756053322503 1.272816227784	C 1.679773639110 -5.098889839908 32.674834719708		C 15.095201032519 2.934150355821 3.856622018641	C 15.678333539254 16.786968248461 23.008765276357
C 8.880273957950 13.405452731128 11.301050182285	C 16.879943789644 11.979404551613 8.910887353695	C -7.947555477596 19.730885271947 13.775254152111		C 7.438425872310 8.598442385061 8.047522436826	C 13.193756184115 9.408523796377 18.107679725173
C 11.094879807851 6.537787593579 8.642078692662	C 8.471075440898 8.751250904337 1.984016692017	C 6.378203686718 -1.625224912104 12.816015871971		C 13.767116650657 2.676640051291 3.074539034946	C 5.639322568663 5.766435266246 4.898053277181
C 7.536278569460 12.604889437302 11.642020455096	C 15.198802802850 7.656323139300 8.745122382072	C 11.998290082357 5.088166644855 27.740343767016		C 6.750013437905 7.546289957098 7.906520475401	C -0.305468263976 12.726576459945 24.387162538962
C 10.028366855713 7.340264463422 7.981070083309	C 13.483615325982 6.591213613950 13.329239369460	C 14.292451920521 -3.335734641535 11.830413744876		C 12.180009405048 7.705464176594 1.221108576173	C 8.557413304846 8.355150823104 9.272865114032
C 6.679091006425 12.037164126548 10.450247958070	C 13.934873707603 7.557392070687 8.968574503790	C 10.182223902692 24.454024947888 6.138020701245		C 7.274128716263 7.223840709949 4.542373140383	C 5.651260902595 13.570529433240 27.384620724219
C 8.577703758174 7.019194572672 8.122330398323	C 13.629609435756 6.205231637472 11.965289475655	C 13.838569201893 -2.228673749001 12.329348044621		C 13.313736833190 8.220510411395 1.013557878036	C 9.842001638368 7.965914267591 8.382854071606
C 7.974777190819 11.602734804704 12.810390997481	C 15.822855763392 8.776218064063 8.463610292108	C 19.706207976071 13.400186195776 21.413396878117		C 7.294716357620 6.225677680127 8.159618368311	C 12.321903219937 7.512580225483 20.959389612813
C 7.819212343269 8.294591641136 7.838828800960	C 12.603747140645 6.635172550019 11.204417610445	C 14.812569352773 -4.419300719407 11.199221413488		C 10.687545523377 5.817258061703 2.137461071350	C 15.122056854188 2.480478869020 6.127617829676
C 7.424042450021 10.152249688696 12.827561840818	C 11.760844536418 8.498834637827 10.118239686771	C 10.830724297760 4.682445643936 27.334218575106		C 7.211642396635 4.506816944110 6.046150141985	C 6.577615871060 10.986487050492 24.806960481905
C 6.970567011990 8.631371019372 8.895643341688	C 11.813458351129 7.421548350118 10.605939008828	C 15.571008674002 -5.569244717961 10.894968639401		C 9.471858362776 5.528894671798 2.509216761462	C 5.316611362525 13.591854490326 30.119322272487
C 8.319231824954 8.969686577829 13.428001375579	C 7.849841382037 12.120770293906 8.543825860579	C 20.772569800362 13.705096146191 20.914441301748		C 7.805842921826 2.770890006251 6.170267076176	C 7.070704912185 10.302023140076 23.674850792800
C 7.056085789041 7.622687320580 10.016679666843	C 8.170824512585 10.080115085145 11.477445738326	C -14.541628470377 27.218742341729 3.556468907493		C 8.938540484712 3.923748882816 2.772012298401	C 3.693887625000 4.943642775889 3.583681163920
C 9.804587084155 9.289234398332 13.837499448438	C 8.864975878997 11.368998374793 7.879717949921	C 11.036827664759 23.941756467497 -6.157147904859		C 9.194524953034 2.802364665022 7.378504401258	C 7.011532282893 9.241134073073 22.900236604274
C 8.103457919265 6.546190548817 9.546356195010	C 7.221854995029 9.722525222681 12.271378153392	C -14.421869755323 27.589575702116 4.732586226544		C 9.752121178885 2.635941141462 2.351587399946	C 4.329255100363 5.451319761715 4.726516254466
C 10.311267688025 10.765188852940 13.629769126306	C 13.664388923389 10.086484850131 8.484297947333	C 12.425776024063 20.818054647260 -5.330620658639		C 8.860181313801 4.256396048722 7.918724637034	C 7.602640332622 8.019490302891 22.583469308423
C 9.217955256611 6.126017982590 10.576335290109	C 4.193914166826 9.370386008208 10.753600582949	C -17.249939054512 26.465011700692 15.994958646904		C 9.785445444416 1.490373363396 3.147484453843	C 4.921204376545 6.449084192301 -0.808846706795
C 9.462789887553 11.641075656448 12.769679812742	C 15.097659948872 10.175047464046 8.344940861165	C 14.802644090991 21.858661270820 -5.278721225876		C 7.686197686301 5.207375161517 7.248271371386	C 0.799945912776 12.481718764097 24.899841440741
C 10.749912313750 6.205788916439 10.117862021378	C 7.987611636639 9.688655957918 3.019700160264	C 5.326871361543 -1.456904386590 11.894000073850		C 12.552364792713 2.333907458004 3.637083346072	C 8.070829538144 9.366597815578 9.969376868172
C 9.225245876225 13.737689324670 9.824598057199	C 17.687013691174 11.336954488587 9.954711746195	C -2.909433501238 18.666682392714 9.654342771535		C 7.959632774354 10.928774424908 4.946943453989	C 14.321189911802 2.511597114560 7.017564162926
C 11.354810615541 7.177520583142 11.070787690977	C 8.608294335364 9.558416280973 4.292361641782	C 8.292269817590 -0.150262369946 13.388814939657		C 12.024117646114 1.922185694333 4.981226212579	C 7.184578212463 10.169420050045 10.726330149097
C 10.756857212969 13.816459102307 9.364146324300	C 18.698490764487 8.016827521380 8.599448023112	C -3.521831758997 18.898500036806 8.561504008447		C 8.728857785303 12.040473035692 4.289703670001	C 15.848048965660 12.958162236916 20.686674936739
C 12.767489926082 7.644124575478 10.951646718332	C 10.212024761619 10.188057801649 4.470838232834	C 13.046030377863 24.864271056874 28.333061897752		C 13.440252127361 2.711277169152 6.162162729086	C 7.080134312706 10.692260584707 12.015020456559
C 11.870579968284 13.395909830878 10.393256975063	C 15.128364243164 13.580691169297 5.829083464074	C 17.940495066417 10.775359667939 13.731396662299		C 9.654428092319 8.655211080061 6.760837180378	C 15.673636158601 13.418358914968 21.855183070334
C 12.849964604784 8.974120122135 11.662600093749	C 10.802548746574 11.052128125450 5.611546123706	C 11.272034730052 21.698689422270 14.877939753633		C 12.580269933488 3.652068518177 6.947301663408	C 9.834792456018 15.411772029484 15.032011305610
C 12.917956047845 12.320342264659 9.922742953505	C 14.246199303393 12.871086391157 4.907971094043	C 9.564229191243 19.139679693797 13.249794026228		C 13.225404655619 7.362907524675 7.435184100623	C 15.164176385885 12.805458416986 19.471211327272
C 13.351745118641 9.972511144093 10.824448992149	C 12.049211285525 11.623301909985 4.811983086670	C 12.939782454170 18.819113930458 12.816560878896		C 13.023428343873 5.058641411897 7.396794458070	C 8.878101157671 13.773591845434 13.539874254265
C 13.004013858494 11.313030890034 11.044674537419	C 13.208256100303 12.054963434670 5.699236896735	C 10.719565640201 19.229695815912 13.868918791768		C 12.271772176606 6.168714573915 7.889043283893	C 14.637960090011 12.148393347642 18.537622936582
H 5.716262164624 12.574533537341 10.515440625778	H 14.161560906829 6.828197950085 9.624502422876	H 18.750377766607 28.719745217968 -6.712955423096		D 7.697532442305 7.460621014318 5.552424750588	D -5.208752316432 2.618223446525 -47.881825051988
H 10.395071486335 11.249039751369 14.632079896271	H 11.875581452997 11.507529334664 8.523344604973	H 19.614407961488 12.493063488578 22.168608266588		D 8.976761579439 4.660633172503 9.172065058324	D 18.947839184338 -9.570296922561 3.907510962594
H 9.837895285544 9.118229933107 14.928198327195	H 8.758554305893 11.287956907030 6.831594696882	H 15.777218356624 22.266181868660 -5.099864530956		D 8.941585229894 1.958551132084 8.529632018962	D 19.173917324262 -9.975998426738 3.163241477417
H 7.830870427118 8.687093557581 14.377272972274	H 7.382153265309 13.090979336343 8.241877739084	H 2.343250637296 15.022092664031 21.042190212522		D 7.178463985488 2.119422203517 6.746372032225	D 1.582443545571 12.481585945721 25.816646276823
H 6.487115938435 10.176631324039 13.433363062971	H 11.476430664643 9.395869469796 6.976575900735	H -75.338580798993 34.330362302181 150.913697562912		D 6.017001323112 4.415484096517 6.179749414759	D -21.061268510567 28.533715397847 6.152023595691
H 7.651059079727 12.075072484616 13.768226698504	H 16.593266722087 8.511632179234 7.838435566664	H 1.636705459380 9.206430097314 -2.124971501489		D 8.268401609621 6.203761308184 8.742064505519	D 4.378494405468 8.167424606358 26.981145590997
H 6.872158431317 13.342794758145 12.125450130310	H 15.824876342263 6.687050533042 9.018351556288	H 5.457894893030 -2.391936003375 11.569079328009		D 5.710232566239 7.848667019995 8.042528991927	D -5.090251747061 3.157149908041 -48.623728247796
H 8.809936677557 14.381474309349 11.837346380931	H 17.411787935822 12.937674760279 8.626668302722	H -75.587392465270 34.414111710773 150.151693262882		D 6.659227967301 9.326664114836 8.252722727112	D 11.946288966203 8.293877950612 18.941473757138
H 11.642232786537 13.729146049406 12.550949197196	H 94.142439273817 23.737943613702 17.080867531430	H -8.899438721420 -35.858232219817 -61.225656451038		D 8.376802378092 10.318605132790 8.461780783077	D 13.189579658802 8.314792745286 21.369943261335
H 11.314478745526 7.709667204691 14.049211287568	H 94.809872965006 23.628511103855 16.904280365798	H 4.254982218496 -1.280851489358 11.646629078721		D 10.755905621399 1.556210148804 7.817860846775	D 11.002007098967 17.312645033237 17.822520056537
H 9.234718056883 5.978627116169 12.766090796720	H 5.523430945603 10.339741779300 13.363509599609	H -11.220219329746 20.355021964959 34.139758398360		D 9.409562877681 0.290366438904 4.709193936123	D 5.939373553995 6.864175636821 -1.061215412250
H 7.286052790928 7.098411372554 12.930033571004	H 7.256845710296 11.788982758077 10.879940345742	H -3.714687718145 38.756872260341 7.552667092366		D 7.038720090808 2.238433447205 4.438563226251	D -21.304632805136 29.334609832590 5.696142678611
H 5.223171945426 10.419557771984 10.737617535720	H -6.401754051920 -15.800353431773 45.530202834824	H 9.161217236882 3.014341376596 27.199840816412		D 6.350329588503 5.740221206803 3.541393401467	D 5.310720266890 13.726932548909 31.131129883971
H 6.553016023627 13.070143026781 8.517220128062	H 15.107209991279 10.616199821894 10.854923562396	H 17.743556554765 -5.380146121670 33.232491017926		D 6.181329518418 7.459478648581 4.122226824897	D 13.336208113746 2.887448141914 7.481660091402
H 8.780532548226 14.739081948996 9.612998502256	H 18.696428798336 11.722166668272 10.211016732088	H -5.974207438724 25.118310350559 28.724766655355		D 7.425519409320 11.076237827642 5.722566898164	D 10.136299133529 8.663761944995 7.738639999787
H 10.949949054923 14.887655695219 9.178087859070	H 19.132835517221 7.594876988268 7.757642950856	H -2.818462809784 17.940831161084 10.475812427503		D 8.872039804809 13.085552342148 4.406967490741	D 15.902739916363 13.802662896857 22.766921812022
H 12.453972443308 14.317352491303 10.568144819654	H 15.959574014991 14.139731419351 5.366957464831	H 3.417974622584 -3.778304477803 32.426699145600		D 10.071416860499 9.796767883640 6.724320746039	D 94.035066497250 59.042935129607 39.179893436393
H 13.892587518781 12.835477914799 9.747630435199	H 158.533653083526 87.577955893969 -2.085851531405	H -48.722817358099 22.433344622426 -118.552503126201		D 12.999552933899 8.348482246374 7.674725895164	D 94.296796101108 60.188653194346 39.106691401391
H 13.421506276688 6.874796022994 11.427266337643	H 7.773414039849 9.602341879524 5.136757911225	H 27.683928026357 31.110133892802 24.388982823437		D 13.700332399093 1.516254071441 6.619662850443	D 6.731832450926 12.025154193184 13.327949300806
H 11.194093724405 5.204122926815 10.329770708449	H 6.977460546249 10.109228425298 2.917000184609	H 2.203223833835 7.243206397294 17.001045465776		D 11.987554662158 2.387662493183 2.813657562965	D 15.933576993893 11.399035225812 17.525388345837
H 9.024810717730 5.054666563069 10.761896921020	H 3.678031356331 9.835305953607 9.707531640628	H -1.864212501773 -7.106100112480 15.543302438372		D 9.948681432184 0.558006661664 2.694360553958	D 10.120234568955 6.648815389803 6.967562360680
H 7.520373887077 5.624432289855 9.371739010902	H 12.504677132939 6.534006517828 13.622527214430	H -18.532951928940 -10.190445159874 -22.528244646576		D 9.816520775895 2.514162942216 1.120537306693	D 6.305130272119 5.313960718418 4.207350599310
H 6.081285700762 7.107605857038 10.191349315753	H -5.673069543588 -15.597831757264 45.777682300222	H -33.447476535298 7.988703636650 -29.012089007916		D 7.892097500594 3.698239207239 2.385063153994	D 20.369629949426 1.761734941951 3.479605394412
H 8.332940887433 6.214895139047 7.388138854843	H 5.554873408049 8.499481937693 13.210776922490	H -14.651230139945 26.147147389817 2.556103808433		D 13.984888625159 8.850393289881 0.268250733626	D 69.676557558376 43.791040170021 -0.193987085456
H 11.164046373529 5.561503792053 8.105777082891	H 14.790791627016 6.197555210481 11.835703437297	H -8.411847500172 -56.572583415348 -40.754425908338		D 13.708413944528 3.448720005203 2.396008581583	D 3.829480087938 5.687729921206 5.728741535810
H 13.102503491692 6.598192455605 7.817480530964	H 8.398256009475 6.625533414638 1.110832767697	H 0.278042388242 -5.389600470047 32.730376262107		D 15.488408681640 2.003986681496 4.367970298126	D 15.356003070201 16.482010213956 23.837181718771
H 14.258616065621 7.366284920247 9.428062177622	H 10.721405640634 10.377303716987 2.243360090795	H 3.152084629692 7.153546204289 13.766105902647		D 15.615346116660 3.270376694616 6.632188655062	D 16.813036106290 16.737362446456 22.999641357039
H 14.752841397376 9.521383719064 9.204886699158	H 159.282482397434 87.810284965375 -1.844853371391	H -8.774307881349 4.387396375714 2.536402729958		D 15.073192796390 5.234137593885 7.557536171509	D 14.684954584296 9.303072929100 16.744359359681
H 12.688205359190 12.844402134351 7.011233975168	H 16.127864900796 12.844764087057 3.107748350796	H -49.446683159602 22.407428887866 -118.702056713748		D 15.001640874659 7.711664153222 6.847187117650	D -3.485681684690 19.785206237777 13.468271319361
H 10.738766755450 13.962192340503 7.174339985734	H 18.752028291428 5.961403796106 14.610174141685	H 7.500543371080 22.052158918924 -4.140960748364		D 9.218161910821 13.674954043907 1.533783826607	D 25.276034707800 18.064476380743 -3.818175630479
H 8.660533943047 12.234534701362 5.892980779735	H 15.387190302677 9.857334594471 13.610562327890	H -34.182040424159 28.369571867427 -28.586048825700		D 11.170864756907 4.938363380045 2.268972298605	D 22.671121944765 19.809746131213 -3.208286562343
H 9.581349059101 8.693535678903 5.313150208607	H 19.741537285040 7.148067100586 12.673628613582	H 5.019414493427 7.435008093039 17.683911254324		D 9.423572785810 5.937610510955 -0.048646621839	D 69.928352611223 44.073158614450 0.395907813803
H 10.135758397734 10.823977702233 5.014125441345	H 16.177510240290 5.299190189437 13.185051059332	H -13.351036168873 7.548255131529 5.229483054124		D 8.733541859812 10.261519826950 -0.454335145216	D 8.730065748898 6.134199612399 5.473349790262
H 12.143271685410 11.255813178965 5.563646800056	H 14.728916366375 13.814956373861 0.496455473803	H 11.660126597006 5.518192135057 -29.211894522108		D 8.853670960911 12.476781649403 -0.529573648193	D -1.092183345484 -7.937116979903 4.109899310761
H 13.487323830149 9.765072809051 6.505078463205	H 12.628431552341 12.435959421373 0.297514408527	H 5.117638939094 4.135119386077 -24.337660509963		D 16.201152808853 6.068889688609 3.962501626000	D 5.018765179500 8.400665180757 8.754517159368
H 12.321631514555 7.865456023860 6.174399997271	H 16.767351331579 5.757010568021 14.858163208410	H -4.777567796873 12.674185984533 -7.620652902184		D 16.041360515607 4.350031779256 2.290176420606	D 14.934443060385 17.545598368333 23.770677598001
